# Supplementary material for: Needs Assessment for the Development of an Electronic Cross-Facility Health Record (ECHR) for Pediatric Palliative Care: A Design Thinking Approach
Source: Children (Basel). 2021 Jul 16;8(7):602. doi: 10.3390/children8070602 (PMC8304612; doi:10.3390/children8070602)
Supplement: Supplementary file 1 [file children-08-00602-s001.zip]

Archive with 9 entries (8 files):
- Supplementary Files Busse et al Revised/
- Supplementary Files Busse et al Revised/Appendix 1 - Patient Journey Map.png
- __MACOSX/Supplementary Files Busse et al Revised/._Appendix 1 - Patient Journey Map.png
- Supplementary Files Busse et al Revised/.DS_Store
- __MACOSX/Supplementary Files Busse et al Revised/._.DS_Store
- Supplementary Files Busse et al Revised/Appendix 2 - Stakeholder map.png
- __MACOSX/Supplementary Files Busse et al Revised/._Appendix 2 - Stakeholder map.png
- Supplementary Files Busse et al Revised/Appendix 3 - Graphic Recording.pdf
- __MACOSX/Supplementary Files Busse et al Revised/._Appendix 3 - Graphic Recording.pdf
